# Supplementary material for: 3D cell aggregates amplify diffusion signals
Source: PLoS One. 2024 Sep 12;19(9):e0310109. doi: 10.1371/journal.pone.0310109 (PMC12139657; doi:10.1371/journal.pone.0310109)
Supplement: S1 Table — (ZIP) [file pone.0310109.s001.zip › S1_Table.tex]

\documentclass[11pt,letterpaper]{article}
\usepackage[top=2.54cm,left=2.54cm,right=2.54cm,bottom=2.54cm]{geometry}
\usepackage{booktabs}
% Other packages and settings...
\usepackage{lastpage,fancyhdr,graphicx}
\usepackage{epstopdf}
\usepackage[utf8]{inputenc}
\usepackage[T1]{fontenc}
\usepackage{mhchem}
\usepackage{siunitx} 
\usepackage{balance}
\usepackage{hyperref}
\usepackage{gensymb}
\usepackage{subfigure}
\usepackage{threeparttable}
\usepackage{placeins}
\usepackage{lipsum}
%%%

\usepackage{lmodern}
\usepackage{graphicx}
\usepackage{color}
\usepackage{amsfonts}
\usepackage[table]{xcolor}
\usepackage{matlab}
%\usepackage[paperheight=795pt,paperwidth=614pt,top=72pt,bottom=72pt,right=72pt,left=72pt,heightrounded]{geometry}

\sloppy
\epstopdfsetup{outdir=./}
\graphicspath{ {./PBS_Plos_one_live_media/} }


% Text layout
\raggedright
\setlength{\parindent}{0.5cm}

% Remove header and footer
\pagestyle{empty}

% Bold the 'Figure #' in the caption and separate it from the title/caption with a period
% Captions will be left justified
\usepackage[aboveskip=1pt,labelfont=bf,labelsep=period,justification=raggedright,singlelinecheck=off]{caption}
\renewcommand{\figurename}{Fig}

% Header and Footer modifications
\usepackage{fancyhdr}
\fancyhf{}
\renewcommand{\headrulewidth}{0pt}
\renewcommand{\footrulewidth}{2pt}
\fancyfoot[L]{}

\title{\LARGE Supplementary Table S1}
\date{} % Remove the date
\author{} % Remove the author

\begin{document}

\maketitle
   

Spheroids were transferred to a 96-well flat bottom ultra-low attachment plate (Corning) and medium was changed to 75 or 100 $\mu$L (8 replicates per volume) HepaRG medium with 11.1 mM glucose and 870 nM insulin. Medium samples were taken after 1, 5, and 10 min and HepaRG medium with 11 mM glucose and 870 nM insulin was sampled as 0 min control. For samples where starting volume was 100 $\mu$L, a medium sample was also taken after 4 h. For samples with starting volume of 75 $\mu$L, all medium was removed after 10 min sampling and 100 $\mu$L new medium was added. From these incubations, medium was sampled after 19 h. The measured data is provided in Supplementary Tables S1-S3.


% Supplementary Table S1
\begin{table}[h]

\begin{threeparttable}
\caption*{\textbf{Supplementary Table S1}: Measured glucose concentration of medium before adding the spheroids}
   \centering
    \begin{tabular}{cccccccc}
        \hline
        11.34 & 11.15 & 10.49 & 11.79 & 11.21 & 10.95 & 11.26 & 10.76 \\
       \hline
    \end{tabular}
    
 \end{threeparttable}
\end{table}
\end{document}
