# Supplementary material for: 3D cell aggregates amplify diffusion signals
Source: PLoS One. 2024 Sep 12;19(9):e0310109. doi: 10.1371/journal.pone.0310109 (PMC12139657; doi:10.1371/journal.pone.0310109)
Supplement: S2 Table — (ZIP) [file pone.0310109.s002.zip › S2_Table.tex]

\documentclass[11pt,letterpaper]{article}
\usepackage[top=2.54cm,left=2.54cm,right=2.54cm,bottom=2.54cm]{geometry}
\usepackage{booktabs}
% Other packages and settings...
\usepackage{lastpage,fancyhdr,graphicx}
\usepackage{epstopdf}
\usepackage[utf8]{inputenc}
\usepackage[T1]{fontenc}
\usepackage{mhchem}
\usepackage{siunitx} 
\usepackage{balance}
\usepackage{hyperref}
\usepackage{gensymb}
\usepackage{subfigure}
\usepackage{threeparttable}
\usepackage{placeins}
\usepackage{lipsum}
%%%

\usepackage{lmodern}
\usepackage{graphicx}
\usepackage{color}
\usepackage{amsfonts}
\usepackage[table]{xcolor}
\usepackage{matlab}
%\usepackage[paperheight=795pt,paperwidth=614pt,top=72pt,bottom=72pt,right=72pt,left=72pt,heightrounded]{geometry}

\sloppy
\epstopdfsetup{outdir=./}
\graphicspath{ {./PBS_Plos_one_live_media/} }


% Text layout
\raggedright
\setlength{\parindent}{0.5cm}

% Remove header and footer
\pagestyle{empty}

% Bold the 'Figure #' in the caption and separate it from the title/caption with a period
% Captions will be left justified
\usepackage[aboveskip=1pt,labelfont=bf,labelsep=period,justification=raggedright,singlelinecheck=off]{caption}
\renewcommand{\figurename}{Fig}

% Header and Footer modifications
\usepackage{fancyhdr}
\fancyhf{}
\renewcommand{\headrulewidth}{0pt}
\renewcommand{\footrulewidth}{2pt}
\fancyfoot[L]{}

\title{\LARGE Supplementary Table S2}
\date{} % Remove the date
\author{} % Remove the author

\begin{document}

\maketitle
   


% Supplementary Table S2
\begin{table}[h]

\begin{threeparttable}

 \caption*{\textbf{Supplementary Table S2}: Measured Glucose concentration at time points 1, 5, 10 min, and 4h in 100 $\mu$L incubations.}
    \centering
    \begin{tabular}{@{}lcccccccc@{}}
            \toprule
         Replicate number & 1 & 2 & 3 & 4 & 5 & 6 & 7 & 8  \\
        \midrule
        \textbf{1min} & 9.94 & 11.05 & 10.95 & 10.85 & 11.32 & 10.91 & 10.74 & 10.33 \\
        \textbf{5min} & 12.09 & 11.03 & 11.35 & 11.46 & 10.92 & 10.92 & 11.31 & 10.43 \\
        \textbf{10min} & 10.45 & 10.09 & 10.15 & 9.82 & 9.89 & 9.53 & 10.62 & 9.91 \\
        \textbf{4h} & 10.24 & 10.00 & NV \tnote{a} & 9.72 & 9.77 & 9.75 & 9.25 & 8.43 \\
        \bottomrule
    \end{tabular}
    \begin{tablenotes}
            \item[a] No value.
        \end{tablenotes}
   \end{threeparttable}
\end{table}


\end{document}
