# Supplementary material for: 3D cell aggregates amplify diffusion signals
Source: PLoS One. 2024 Sep 12;19(9):e0310109. doi: 10.1371/journal.pone.0310109 (PMC12139657; doi:10.1371/journal.pone.0310109)
Supplement: S3 Table — (ZIP) [file pone.0310109.s003.zip › S3_Table.tex]

\documentclass[11pt,letterpaper]{article}
\usepackage[top=2.54cm,left=2.54cm,right=2.54cm,bottom=2.54cm]{geometry}
\usepackage{booktabs}
% Other packages and settings...
\usepackage{lastpage,fancyhdr,graphicx}
\usepackage{epstopdf}
\usepackage[utf8]{inputenc}
\usepackage[T1]{fontenc}
\usepackage{mhchem}
\usepackage{siunitx} 
\usepackage{balance}
\usepackage{hyperref}
\usepackage{gensymb}
\usepackage{subfigure}
\usepackage{threeparttable}
\usepackage{placeins}
\usepackage{lipsum}
%%%

\usepackage{lmodern}
\usepackage{graphicx}
\usepackage{color}
\usepackage{amsfonts}
\usepackage[table]{xcolor}
\usepackage{matlab}
%\usepackage[paperheight=795pt,paperwidth=614pt,top=72pt,bottom=72pt,right=72pt,left=72pt,heightrounded]{geometry}

\sloppy
\epstopdfsetup{outdir=./}
\graphicspath{ {./PBS_Plos_one_live_media/} }


% Text layout
\raggedright
\setlength{\parindent}{0.5cm}

% Remove header and footer
\pagestyle{empty}

% Bold the 'Figure #' in the caption and separate it from the title/caption with a period
% Captions will be left justified
\usepackage[aboveskip=1pt,labelfont=bf,labelsep=period,justification=raggedright,singlelinecheck=off]{caption}
\renewcommand{\figurename}{Fig}

% Header and Footer modifications
\usepackage{fancyhdr}
\fancyhf{}
\renewcommand{\headrulewidth}{0pt}
\renewcommand{\footrulewidth}{2pt}
\fancyfoot[L]{}

\title{\LARGE Supplementary Table S3}
\date{} % Remove the date
\author{} % Remove the author

\begin{document}

\maketitle
   


\begin{table}[h]

\begin{threeparttable}
\caption*{\textbf{Supplementary Table S3}: Measured Glucose concentration (GC) at times 1, 5, 10 min, and 19h in 75 $\mu$L incubations.}
    \centering
    \begin{tabular}{@{}lcccccccc@{}}
        \toprule
       Replicate number & 1 & 2 & 3 & 4 & 5 & 6 & 7 & 8 \\
        \midrule
        \textbf{1min} & 9.96 & 11.00 & 9.89 & 10.64 & 10.58 & 9.67 & 10.96 & 10.93 \\
        \textbf{5min} & 12.12 & 11.19 & 10.68 & 11.27 & 11.51 & 11.23 & 11.07 & 9.83 \\
        \textbf{10min} & 10.71 & 10.69 & 11.68 & 11.15 & 11.04 & 10.97 & 11.31 & 10.61 \\
        \textbf{19h} & 6.50 & 5.41 & 4.72 & 4.84 & 5.19 & 5.31 & 4.87 & 5.40 \\
        \bottomrule
    \end{tabular}
\end{threeparttable}
\end{table}


\end{document}
