# Supplementary material for: 3D cell aggregates amplify diffusion signals
Source: PLoS One. 2024 Sep 12;19(9):e0310109. doi: 10.1371/journal.pone.0310109 (PMC12139657; doi:10.1371/journal.pone.0310109)
Supplement: S2 Fig — (ZIP) [file pone.0310109.s005.zip]

Archive with 2 entries (2 files):
- S2_Fig.tex
- S2_Fig.png
