# Supplementary material for: 3D cell aggregates amplify diffusion signals
Source: PLoS One. 2024 Sep 12;19(9):e0310109. doi: 10.1371/journal.pone.0310109 (PMC12139657; doi:10.1371/journal.pone.0310109)
Supplement: S2 Fig — (ZIP) [file pone.0310109.s005.zip › S2_Fig.tex]

\documentclass[11pt,letterpaper]{article}
\usepackage[top=2.54cm,left=2.54cm,right=2.54cm,bottom=2.54cm]{geometry}
\usepackage{booktabs}
% Other packages and settings...
\usepackage{lastpage,fancyhdr,graphicx}
\usepackage{epstopdf}
\usepackage[utf8]{inputenc}
\usepackage[T1]{fontenc}
\usepackage{mhchem}
\usepackage{siunitx} 
\usepackage{balance}
\usepackage{hyperref}
\usepackage{gensymb}
\usepackage{subfigure}
\usepackage{threeparttable}
\usepackage{placeins}
\usepackage{lipsum}
%%%

\usepackage{lmodern}
\usepackage{graphicx}
\usepackage{color}
\usepackage{amsfonts}
\usepackage[table]{xcolor}
\usepackage{matlab}
%\usepackage[paperheight=795pt,paperwidth=614pt,top=72pt,bottom=72pt,right=72pt,left=72pt,heightrounded]{geometry}

\sloppy
\epstopdfsetup{outdir=./}
\graphicspath{ {./PBS_Plos_one_live_media/} }


% Text layout
\raggedright
\setlength{\parindent}{0.5cm}

% Remove header and footer
\pagestyle{empty}

% Bold the 'Figure #' in the caption and separate it from the title/caption with a period
% Captions will be left justified
\usepackage[aboveskip=1pt,labelfont=bf,labelsep=period,justification=raggedright,singlelinecheck=off]{caption}
\renewcommand{\figurename}{Fig}

% Header and Footer modifications
\usepackage{fancyhdr}
\fancyhf{}
\renewcommand{\headrulewidth}{0pt}
\renewcommand{\footrulewidth}{2pt}
\fancyfoot[L]{}

\title{\LARGE Supplementary Figure S2}
\date{} % Remove the date
\author{} % Remove the author

\begin{document}

\maketitle
   

\begin{figure}[ht]
    \centering
            \includegraphics[width=0.7\linewidth]{Timevariation.png}
       \caption*{\textbf{Supplementary Figure S2:} Mean GC in medium before adding spheroids, mean 10 min time-averaged GC for the 100 and 75 $\mu$L incubations, mean GC at 4 hours (for 100 $\mu$L), mean GC at 19 hours (for 75 $\mu$L).}
\end{figure}
\FloatBarrier


\end{document}
